# Supplementary material for: Non-HLA Antibodies in Hand Transplant Recipients Are Connected to Multiple Acute Rejection Episodes and Endothelial Activation
Source: J Clin Med. 2022 Feb 4;11(3):833. doi: 10.3390/jcm11030833 (PMC8837026; doi:10.3390/jcm11030833)
Supplement: Supplementary file 1 [file jcm-11-00833-s001.zip]

Archive with 1 entries (1 files):
- jcm-1578340-supplementary.pdf
